# Supplementary material for: Baseline predictors of cognitive change in the treatment of major depressive episode: systematic review
Source: BJPsych Open. 2020 Oct 30;6(6):e131. doi: 10.1192/bjo.2020.114 (PMC7745238; doi:10.1192/bjo.2020.114)
Supplement: Supplementary file 1 [file S2056472420001143sup001.zip]

Archive with 3 entries (3 files):
- Porter COI Discosure.pdf
- Douglas COI Disclosures.pdf
- Barczyk COI Disclosure.pdf
